# Supplementary material for: Lightweight-CancerNet: a deep learning approach for brain tumor detection
Source: PeerJ Comput Sci. 2025 Feb 21;11:e2670. doi: 10.7717/peerj-cs.2670 (PMC11888863; doi:10.7717/peerj-cs.2670)
Supplement: Supplemental Information 1 [file peerj-cs-11-2670-s001.ipynb]

# %% [code]
!pip install roboflow

from roboflow import Roboflow
rf = Roboflow(api_key="lTd15pWlIvnSHmyBgnED")
project = rf.workspace("khon-kaen-university-ai-inspiration-tanatorn-boontem").project("test_model_for_medical_education")
dataset = project.version(2).download("voc")


# %% [code]
!pip install roboflow

from roboflow import Roboflow
rf = Roboflow(api_key="s42NhYIlVWqhYZbpvFWv")
project = rf.workspace("colonoscopy-f8ocd").project("gastric-cancer-detection")
version = project.version(1)
dataset = version.download("voc")


# %% [code]
!pip install roboflow

from roboflow import Roboflow
rf = Roboflow(api_key="s42NhYIlVWqhYZbpvFWv")
project = rf.workspace("paper-cukdc").project("brats-gajdy")
version = project.version(2)
dataset = version.download("voc")


# %% [code]
from google.colab import drive
drive.mount('/content/drive')

# %% [code]
import torch

torch.nn.DataParallel

# %% [code]
!sudo apt-get install python3.7


# %% [code]
!pip install torch==1.12.1 torchaudio==0.12.1 torchmetrics==0.10.0 torchvision==0.13.1

# %% [code]
!git clone https://github.com/RangiLyu/nanodet.git


# %% [code]
!python /content/drive/MyDrive/nanodet-main/setup.py develop

# %% [code]
!pip install -r requirements.txt

# %% [code]
#!git clone https://github.com/RangiLyu/nanodet.git
%cd /content/drive/MyDrive/nanodet-main


# %% [code]
!pip install roboflow

from roboflow import Roboflow
rf = Roboflow(api_key="s42NhYIlVWqhYZbpvFWv")
project = rf.workspace("maria-mari").project("asmatalaa")
version = project.version(2)
dataset = version.download("voc")


# %% [code]
!pip install roboflow

from roboflow import Roboflow
rf = Roboflow(api_key="QiU4dNoSFJMfPXp5Exbh")
project = rf.workspace("khon-kaen-university-ai-inspiration-tanatorn-boontem").project("medical_education")
version = project.version(1)
dataset = version.download("voc")


# %% [code]
!cp tools/train.py ./

# %% [code]
!pip install pytorch-lightning==1.9.5

# %% [code]
# 訓練(Training)
!python train.py /content/drive/MyDrive/nanodet-main/nanodet_custom_xml_dataset.yml

# %% [code]
%cd

# %% [markdown]
ONNX (Convert to ONNX)

# %% [code]
!pip install onnxruntime

# %% [code]
!cp tools/export_onnx.py ./

# %% [code]
!pip install onnxsim==0.4.0

# %% [code]
!python export_onnx.py \
    --cfg_path=/content/drive/MyDrive/nanodet-main/config/nanodet_custom_xml_dataset.yml \
    --model_path=/content/drive/MyDrive/nanodet-main/workspace/nanodet_m/model_last.ckpt

# %% [code]
!pip install onnx-simplifier

# %% [code]
!python -m onnxsim nanodet1.onnx

# %% [code]
!pip install PyQt5==5.15.2 PyQt5-sip==12.8.1

# %% [markdown]
Convert to MNN

# %% [code]
!cp demo/demo.py ./

# %% [code]
 !python demo.py  --config /content/drive/MyDrive/nanodet-main/nanodet_custom_xml_dataset.yml --model /content/drive/MyDrive/nanodet-main/workspace/nanodet_m/model_last.ckpt --path /content/drive/MyDrive/nanodet-main/asmatalaa-2/test/48a95760-d98a-4dd6-bf5d-32b94c01187e_jpg.rf.aca881772494b4aa9921d6db6605ba84.jpg --save_result image

# %% [code]
!pip install opencv-python
!pip install opencv-contrib-python

# %% [code]
!pip install MNN

# %% [code]
!python -m MNN.tools.mnnconvert -f ONNX --modelFile /content/drive/MyDrive/nanodet-main/nanodet1.onnx --MNNModel /content/drive/MyDrive/Head70.mnn

# %% [code]

!pip install opencv-python

# %% [code]
import torch
import numpy as np
from nanodet.model.arch import build_model
from nanodet.util import cfg
from sklearn.metrics import accuracy_score, precision_score, recall_score, f1_score

# Define device
device = torch.device("cuda" if torch.cuda.is_available() else "cpu")

# Load model configuration
cfg.merge_from_file("/content/drive/MyDrive/nanodet-main/nanodet_custom_xml_dataset.yml")

# Initialize model
model = build_model(cfg.model)

# Load model weights from .ckpt file
checkpoint = torch.load("/content/drive/MyDrive/nanodet-main/workspace/nanodet_m/model_lastData).ckpt", map_location=device)
state_dict = checkpoint['state_dict']

# Remove the prefix "model." from the keys in the state dictionary
state_dict = {k.replace('model.', ''): v for k, v in state_dict.items()}

# Load modified state dictionary into the model
model.load_state_dict(state_dict)

# Set model to evaluation mode
model.eval()

# Continue with the rest of the evaluation code as before
# Load your dataset and perform inference to get predictions and ground truths
# For demonstration, let's assume pred_scores and gt_labels are your predictions and ground truths, respectively
# pred_scores should be a list or array of confidence scores for each prediction
# gt_labels should be a list or array of ground truth labels (0 or 1 for binary classification)
# Make sure to format your data accordingly

# Example data (replace this with your actual data)
pred_scores = np.random.rand(100)  # Random confidence scores for 100 predictions
gt_labels = np.random.randint(2, size=100)  # Random ground truth labels (0 or 1) for 100 samples

# Convert numpy arrays to tensors
pred_scores_tensor = torch.tensor(pred_scores).to(device)
gt_labels_tensor = torch.tensor(gt_labels).to(device)

# Threshold the prediction scores to obtain binary predictions
threshold = 0.1  # Adjust this threshold as needed
binary_predictions = (pred_scores_tensor > threshold).long()

# Compute evaluation metrics
accuracy = accuracy_score(gt_labels, binary_predictions.cpu().numpy())
precision = precision_score(gt_labels, binary_predictions.cpu().numpy())
recall = recall_score(gt_labels, binary_predictions.cpu().numpy())
f1 = f1_score(gt_labels, binary_predictions.cpu().numpy())

# Print the evaluation metrics
print("Accuracy:", accuracy)
print("Precision:", precision)
print("Recall:", recall)
print("F1 Score:", f1)


# %% [code]
import numpy as np
import matplotlib.pyplot as plt
from sklearn.metrics import confusion_matrix
import seaborn as sns

# Define the ground truth and predicted labels
# Assuming gt_labels and binary_predictions are already defined
# Convert tensors to numpy arrays
gt_labels_np = gt_labels.cpu().numpy()
binary_predictions_np = binary_predictions.cpu().numpy()

# Compute the confusion matrix
cm = confusion_matrix(gt_labels_np, binary_predictions_np)

# Define class names (if binary, you may have just "Class 0" and "Class 1")
class_names = ["Class 0", "Class 1"]

# Plot confusion matrix
plt.figure(figsize=(8, 6))
sns.set(font_scale=1.2)
sns.heatmap(cm, annot=True, fmt='d', cmap="Blues", xticklabels=class_names, yticklabels=class_names)
plt.xlabel('Predicted Labels')
plt.ylabel('True Labels')
plt.title('Confusion Matrix')
plt.show()


# %% [code]
