# Supplementary material for: Lightweight-CancerNet: a deep learning approach for brain tumor detection
Source: PeerJ Comput Sci. 2025 Feb 21;11:e2670. doi: 10.7717/peerj-cs.2670 (PMC11888863; doi:10.7717/peerj-cs.2670)
Supplement: Supplemental Information 2 — Brain Tumor Detection. Positive are annotated in Pascal VOC format. The following pre-processing was applied to each image: * Auto-orientation of pixel data (with EXIF-orientation stripping) * Resize to 640x640 (Stretch) The following augmentation was applied to create 3 versions of each source image: * 50% probability of horizontal flip * 50% probability of vertical flip * Random rotation of between -30 and +30 degrees. [file peerj-cs-11-2670-s002.zip]

Archive with 1,928 entries (1,925 files):
- Brain Tumor Detection/
- Brain Tumor Detection/README.txt
- Brain Tumor Detection/test/
- Brain Tumor Detection/test/00018_101_jpg.rf.89c476ca5a29a002ebe34921f30f10a3.jpg
- Brain Tumor Detection/test/00018_101_jpg.rf.89c476ca5a29a002ebe34921f30f10a3.xml
- Brain Tumor Detection/test/00018_109_jpg.rf.5c81ba21340db22e978ec8ca7abff66b.jpg
- Brain Tumor Detection/test/00018_109_jpg.rf.5c81ba21340db22e978ec8ca7abff66b.xml
- Brain Tumor Detection/test/00018_111_jpg.rf.fc73f4593a04000d8213d27f9f6ab459.jpg
- Brain Tumor Detection/test/00018_111_jpg.rf.fc73f4593a04000d8213d27f9f6ab459.xml
- Brain Tumor Detection/test/00018_117_jpg.rf.d51ef6dfba0dae75d794f0d20a958ced.jpg
- Brain Tumor Detection/test/00018_117_jpg.rf.d51ef6dfba0dae75d794f0d20a958ced.xml
- Brain Tumor Detection/test/00018_121_jpg.rf.ce3d0013d714b5cc91059bc4826fa187.jpg
- Brain Tumor Detection/test/00018_121_jpg.rf.ce3d0013d714b5cc91059bc4826fa187.xml
- Brain Tumor Detection/test/00018_126_jpg.rf.afca485cb25e55dda94c2f065f086d4f.jpg
- Brain Tumor Detection/test/00018_126_jpg.rf.afca485cb25e55dda94c2f065f086d4f.xml
- Brain Tumor Detection/test/00018_134_jpg.rf.23e1ae604f6d3963965231b8a01f4484.jpg
- Brain Tumor Detection/test/00018_134_jpg.rf.23e1ae604f6d3963965231b8a01f4484.xml
- Brain Tumor Detection/test/00019_66_jpg.rf.52b4cfbb6f4cca23eee4860575879e49.jpg
- Brain Tumor Detection/test/00019_66_jpg.rf.52b4cfbb6f4cca23eee4860575879e49.xml
- Brain Tumor Detection/test/00019_75_jpg.rf.11837262e1827845f6380c5afa3eae6a.jpg
- Brain Tumor Detection/test/00019_75_jpg.rf.11837262e1827845f6380c5afa3eae6a.xml
- Brain Tumor Detection/test/00019_84_jpg.rf.d8538183243184c609eebe27a63001d8.jpg
- Brain Tumor Detection/test/00019_84_jpg.rf.d8538183243184c609eebe27a63001d8.xml
- Brain Tumor Detection/test/00019_85_jpg.rf.0d9823a3883487b80fa17e969cf08e79.jpg
- Brain Tumor Detection/test/00019_85_jpg.rf.0d9823a3883487b80fa17e969cf08e79.xml
- Brain Tumor Detection/test/00021_53_jpg.rf.f1d54930f6b55d912aa13c41199e76f0.jpg
- Brain Tumor Detection/test/00021_53_jpg.rf.f1d54930f6b55d912aa13c41199e76f0.xml
- Brain Tumor Detection/test/00022_73_jpg.rf.dafa68c94df85a9ca1aab1231d83cf53.jpg
- Brain Tumor Detection/test/00022_73_jpg.rf.dafa68c94df85a9ca1aab1231d83cf53.xml
- Brain Tumor Detection/test/00022_75_jpg.rf.23e60b5376c0fd59b4e7aed77f2956a6.jpg
- Brain Tumor Detection/test/00022_75_jpg.rf.23e60b5376c0fd59b4e7aed77f2956a6.xml
- Brain Tumor Detection/test/00022_77_jpg.rf.a500775f0277f952a5ba9ae48f59b121.jpg
- Brain Tumor Detection/test/00022_77_jpg.rf.a500775f0277f952a5ba9ae48f59b121.xml
- Brain Tumor Detection/test/00022_79_jpg.rf.f5e9b495c908fdce903676129d32574f.jpg
- Brain Tumor Detection/test/00022_79_jpg.rf.f5e9b495c908fdce903676129d32574f.xml
- Brain Tumor Detection/test/00022_81_jpg.rf.a2b0a0ff31170d157904fe9613738699.jpg
- Brain Tumor Detection/test/00022_81_jpg.rf.a2b0a0ff31170d157904fe9613738699.xml
- Brain Tumor Detection/test/00022_83_jpg.rf.c72f3a38cce2031bb4b73d591f521a59.jpg
- Brain Tumor Detection/test/00022_83_jpg.rf.c72f3a38cce2031bb4b73d591f521a59.xml
- Brain Tumor Detection/test/00022_85_jpg.rf.6c92409ab26b1c3a9cf2223e9d3147d9.jpg
- Brain Tumor Detection/test/00022_85_jpg.rf.6c92409ab26b1c3a9cf2223e9d3147d9.xml
- Brain Tumor Detection/test/00022_86_jpg.rf.c766902ba9dfe9037eefa5bf41231085.jpg
- Brain Tumor Detection/test/00022_86_jpg.rf.c766902ba9dfe9037eefa5bf41231085.xml
- Brain Tumor Detection/test/00022_87_jpg.rf.ee01287a83dffbeea139315131d97664.jpg
- Brain Tumor Detection/test/00022_87_jpg.rf.ee01287a83dffbeea139315131d97664.xml
- Brain Tumor Detection/test/00022_88_jpg.rf.ad0819f4636695b63b4ed30e978873eb.jpg
- Brain Tumor Detection/test/00022_88_jpg.rf.ad0819f4636695b63b4ed30e978873eb.xml
- Brain Tumor Detection/test/00044_101_jpg.rf.5b9b52e9de9112b5e35ba74fee54cd49.jpg
- Brain Tumor Detection/test/00044_101_jpg.rf.5b9b52e9de9112b5e35ba74fee54cd49.xml
- Brain Tumor Detection/test/00044_109_jpg.rf.75592b3e9988d4ab6e5aaa59c513b55c.jpg
- Brain Tumor Detection/test/00044_109_jpg.rf.75592b3e9988d4ab6e5aaa59c513b55c.xml
- Brain Tumor Detection/test/00044_111_jpg.rf.2bf353dc8ad389e39fe0705daca23ba7.jpg
- Brain Tumor Detection/test/00044_111_jpg.rf.2bf353dc8ad389e39fe0705daca23ba7.xml
- Brain Tumor Detection/test/00044_118_jpg.rf.7d1ce40aa09930499782e72ee70481a5.jpg
- Brain Tumor Detection/test/00044_118_jpg.rf.7d1ce40aa09930499782e72ee70481a5.xml
- Brain Tumor Detection/test/00045_118_jpg.rf.4c0b31159ab93a37bc2829cc0d0fff77.jpg
- Brain Tumor Detection/test/00045_118_jpg.rf.4c0b31159ab93a37bc2829cc0d0fff77.xml
- Brain Tumor Detection/test/00045_127_jpg.rf.3b300c37210add26f7edcfafdf94cabd.jpg
- Brain Tumor Detection/test/00045_127_jpg.rf.3b300c37210add26f7edcfafdf94cabd.xml
- Brain Tumor Detection/test/00045_136_jpg.rf.26bc54f7eb6dca093b6e2cd9ad81dcd6.jpg
- Brain Tumor Detection/test/00045_136_jpg.rf.26bc54f7eb6dca093b6e2cd9ad81dcd6.xml
- Brain Tumor Detection/test/00053_207_jpg.rf.ea6c09de55912bd4e3bb4489bb34f1a2.jpg
- Brain Tumor Detection/test/00053_207_jpg.rf.ea6c09de55912bd4e3bb4489bb34f1a2.xml
- Brain Tumor Detection/test/00053_221_jpg.rf.eb2b9ca628c572da8ddd963c0978c9d7.jpg
- Brain Tumor Detection/test/00053_221_jpg.rf.eb2b9ca628c572da8ddd963c0978c9d7.xml
- Brain Tumor Detection/test/00053_235_jpg.rf.70541b5be4a8a3fd55a80d2b4778aeee.jpg
- Brain Tumor Detection/test/00053_235_jpg.rf.70541b5be4a8a3fd55a80d2b4778aeee.xml
- Brain Tumor Detection/test/00053_237_jpg.rf.a129e1a6bf9b7e2b880404b631fda442.jpg
- Brain Tumor Detection/test/00053_237_jpg.rf.a129e1a6bf9b7e2b880404b631fda442.xml
- Brain Tumor Detection/test/00053_249_jpg.rf.03a6c05469878a800ffa7c4b5135c47e.jpg
- Brain Tumor Detection/test/00053_249_jpg.rf.03a6c05469878a800ffa7c4b5135c47e.xml
- Brain Tumor Detection/test/00053_253_jpg.rf.1c81c995e680591c60022f52e9232d87.jpg
- Brain Tumor Detection/test/00053_253_jpg.rf.1c81c995e680591c60022f52e9232d87.xml
- Brain Tumor Detection/test/00053_263_jpg.rf.3f88c1031ca2f54bb3388129d73a306c.jpg
- Brain Tumor Detection/test/00053_263_jpg.rf.3f88c1031ca2f54bb3388129d73a306c.xml
- Brain Tumor Detection/test/00053_269_jpg.rf.2f65930b516d882c08dade0e2ef3a23d.jpg
- Brain Tumor Detection/test/00053_269_jpg.rf.2f65930b516d882c08dade0e2ef3a23d.xml
- Brain Tumor Detection/test/00053_277_jpg.rf.36a5dedf092f24e85b1a2eba1c984fec.jpg
- Brain Tumor Detection/test/00053_277_jpg.rf.36a5dedf092f24e85b1a2eba1c984fec.xml
- Brain Tumor Detection/test/00061_172_jpg.rf.0dc8e166f45be05fd640bf71b75a57a1.jpg
- Brain Tumor Detection/test/00061_172_jpg.rf.0dc8e166f45be05fd640bf71b75a57a1.xml
- Brain Tumor Detection/test/00061_178_jpg.rf.0bb8348b0e3d460d56fbc438b456eb2b.jpg
- Brain Tumor Detection/test/00061_178_jpg.rf.0bb8348b0e3d460d56fbc438b456eb2b.xml
- Brain Tumor Detection/test/00064_158_jpg.rf.a71934b736bb41e043edfaf3316c5389.jpg
- Brain Tumor Detection/test/00064_158_jpg.rf.a71934b736bb41e043edfaf3316c5389.xml
- Brain Tumor Detection/test/00064_170_jpg.rf.70647cc4ba540dffa37177d67a1d98e3.jpg
- Brain Tumor Detection/test/00064_170_jpg.rf.70647cc4ba540dffa37177d67a1d98e3.xml
- Brain Tumor Detection/test/00064_209_jpg.rf.e95dc085c61ec8a8e521965a8a1c0d82.jpg
- Brain Tumor Detection/test/00064_209_jpg.rf.e95dc085c61ec8a8e521965a8a1c0d82.xml
- Brain Tumor Detection/test/00064_220_jpg.rf.02f981939ec162f7c703a7e8cc68091c.jpg
- Brain Tumor Detection/test/00064_220_jpg.rf.02f981939ec162f7c703a7e8cc68091c.xml
- Brain Tumor Detection/test/00072_66_jpg.rf.70ed60cbf4408afe0915e9667688a6ae.jpg
- Brain Tumor Detection/test/00072_66_jpg.rf.70ed60cbf4408afe0915e9667688a6ae.xml
- Brain Tumor Detection/test/00072_73_jpg.rf.80d51a4bcdd985380d41a92b44661dae.jpg
- Brain Tumor Detection/test/00072_73_jpg.rf.80d51a4bcdd985380d41a92b44661dae.xml
- Brain Tumor Detection/test/00072_76_jpg.rf.caf9a007bcca987207b9784247e9cd7f.jpg
- Brain Tumor Detection/test/00072_76_jpg.rf.caf9a007bcca987207b9784247e9cd7f.xml
- Brain Tumor Detection/test/00072_77_jpg.rf.e0dabab5a0547e9691c69eb47592c421.jpg
- Brain Tumor Detection/test/00072_77_jpg.rf.e0dabab5a0547e9691c69eb47592c421.xml
- Brain Tumor Detection/test/00072_80_jpg.rf.3e56da430fd04d0f848cef0d5e965dcf.jpg
- Brain Tumor Detection/test/00072_80_jpg.rf.3e56da430fd04d0f848cef0d5e965dcf.xml
- Brain Tumor Detection/test/00072_81_jpg.rf.8fb71bc9c2053a8db5814fb6eb2ef772.jpg
- Brain Tumor Detection/test/00072_81_jpg.rf.8fb71bc9c2053a8db5814fb6eb2ef772.xml
- Brain Tumor Detection/test/00081_107_jpg.rf.1d63cd7a4b23789d40456ad793afa8ba.jpg
- Brain Tumor Detection/test/00081_107_jpg.rf.1d63cd7a4b23789d40456ad793afa8ba.xml
- Brain Tumor Detection/test/00081_80_jpg.rf.d01ec26a4784ccda2957e859b9401ed4.jpg
- Brain Tumor Detection/test/00081_80_jpg.rf.d01ec26a4784ccda2957e859b9401ed4.xml
- Brain Tumor Detection/test/00081_89_jpg.rf.48cc21e04ab463f6aab6d92ab6ccde28.jpg
- Brain Tumor Detection/test/00081_89_jpg.rf.48cc21e04ab463f6aab6d92ab6ccde28.xml
- Brain Tumor Detection/test/00081_98_jpg.rf.6b3ea1aa18202fbe0f7fc1e469cece83.jpg
- Brain Tumor Detection/test/00081_98_jpg.rf.6b3ea1aa18202fbe0f7fc1e469cece83.xml
- Brain Tumor Detection/test/00084_123_jpg.rf.d60a143a1b53e968a3714462d11cab2a.jpg
- Brain Tumor Detection/test/00084_123_jpg.rf.d60a143a1b53e968a3714462d11cab2a.xml
- Brain Tumor Detection/test/00084_130_jpg.rf.2f69b0c8492541897fe0db2130124753.jpg
- Brain Tumor Detection/test/00084_130_jpg.rf.2f69b0c8492541897fe0db2130124753.xml
- Brain Tumor Detection/test/00084_137_jpg.rf.f998f050d94322777fa7b95449d703b6.jpg
- Brain Tumor Detection/test/00084_137_jpg.rf.f998f050d94322777fa7b95449d703b6.xml
- Brain Tumor Detection/test/00084_138_jpg.rf.ea6b5e16851870930787ebd217f24791.jpg
- Brain Tumor Detection/test/00084_138_jpg.rf.ea6b5e16851870930787ebd217f24791.xml
- Brain Tumor Detection/test/00084_145_jpg.rf.ec3eef17a0d529223f7e8d983942a60c.jpg
- Brain Tumor Detection/test/00084_145_jpg.rf.ec3eef17a0d529223f7e8d983942a60c.xml
- Brain Tumor Detection/test/00084_152_jpg.rf.8252f125e6ff791b59a14f7d72a26f42.jpg
- Brain Tumor Detection/test/00084_152_jpg.rf.8252f125e6ff791b59a14f7d72a26f42.xml
- Brain Tumor Detection/test/00084_156_jpg.rf.cf7129f86921b9ca5f22f5d5696c1322.jpg
- Brain Tumor Detection/test/00084_156_jpg.rf.cf7129f86921b9ca5f22f5d5696c1322.xml
- Brain Tumor Detection/test/00084_160_jpg.rf.b5f1ed8e66bbaa9360950c8e1b3c4e23.jpg
- Brain Tumor Detection/test/00084_160_jpg.rf.b5f1ed8e66bbaa9360950c8e1b3c4e23.xml
- Brain Tumor Detection/test/00088_108_jpg.rf.e4aba6908ec66bda0d09d2010955868c.jpg
- Brain Tumor Detection/test/00088_108_jpg.rf.e4aba6908ec66bda0d09d2010955868c.xml
- Brain Tumor Detection/test/00088_115_jpg.rf.a9e062c15e78ffd02c149a5662deebd2.jpg
- Brain Tumor Detection/test/00088_115_jpg.rf.a9e062c15e78ffd02c149a5662deebd2.xml
- Brain Tumor Detection/test/00088_122_jpg.rf.d0b85c3bfe52f9761e30bdadc199356f.jpg
- Brain Tumor Detection/test/00088_122_jpg.rf.d0b85c3bfe52f9761e30bdadc199356f.xml
- Brain Tumor Detection/test/00088_129_jpg.rf.ed891c860756d24d16c33cd362221c97.jpg
- Brain Tumor Detection/test/00088_129_jpg.rf.ed891c860756d24d16c33cd362221c97.xml
- Brain Tumor Detection/test/00088_136_jpg.rf.7669c57134025174accac899a5e14998.jpg
- Brain Tumor Detection/test/00088_136_jpg.rf.7669c57134025174accac899a5e14998.xml
- Brain Tumor Detection/test/00088_137_jpg.rf.7af41578ffe5d2be5abeb8c66621bc81.jpg
- Brain Tumor Detection/test/00088_137_jpg.rf.7af41578ffe5d2be5abeb8c66621bc81.xml
- Brain Tumor Detection/test/00088_143_jpg.rf.8c1f8de501629230f2f30781211ed397.jpg
- Brain Tumor Detection/test/00088_143_jpg.rf.8c1f8de501629230f2f30781211ed397.xml
- Brain Tumor Detection/test/00088_145_jpg.rf.716f35b9b0057ad23ec2165a2da77cfa.jpg
- Brain Tumor Detection/test/00088_145_jpg.rf.716f35b9b0057ad23ec2165a2da77cfa.xml
- Brain Tumor Detection/test/00088_150_jpg.rf.6468e544a5ff966abd56bbb43b87ea20.jpg
- Brain Tumor Detection/test/00088_150_jpg.rf.6468e544a5ff966abd56bbb43b87ea20.xml
- Brain Tumor Detection/test/00088_153_jpg.rf.83a53533d52a8f89b442bdc3b02f60d3.jpg
- Brain Tumor Detection/test/00088_153_jpg.rf.83a53533d52a8f89b442bdc3b02f60d3.xml
- Brain Tumor Detection/test/00090_157_jpg.rf.145e2d0ee66f63479fa50eb745b976af.jpg
- Brain Tumor Detection/test/00090_157_jpg.rf.145e2d0ee66f63479fa50eb745b976af.xml
- Brain Tumor Detection/test/00090_169_jpg.rf.ddf5096b02ed500018f346eb86080448.jpg
- Brain Tumor Detection/test/00090_169_jpg.rf.ddf5096b02ed500018f346eb86080448.xml
- Brain Tumor Detection/test/00090_181_jpg.rf.d97b60b27248d0ea31e1ede459a575af.jpg
- Brain Tumor Detection/test/00090_181_jpg.rf.d97b60b27248d0ea31e1ede459a575af.xml
- Brain Tumor Detection/train/
- Brain Tumor Detection/train/00095_170_jpg.rf.6fc3bd10c7dba3ded7f8c5d274603c2a.jpg
- Brain Tumor Detection/train/00095_170_jpg.rf.6fc3bd10c7dba3ded7f8c5d274603c2a.xml
- Brain Tumor Detection/train/00095_170_jpg.rf.9f89b059b8596bf74214c01c6d6e9486.jpg
- Brain Tumor Detection/train/00095_170_jpg.rf.9f89b059b8596bf74214c01c6d6e9486.xml
- Brain Tumor Detection/train/00095_170_jpg.rf.c445f08f406e0349aaa226b5468dfb17.jpg
- Brain Tumor Detection/train/00095_170_jpg.rf.c445f08f406e0349aaa226b5468dfb17.xml
- Brain Tumor Detection/train/00095_176_jpg.rf.0bc99315a867672e3a4dbe252e64cff4.jpg
- Brain Tumor Detection/train/00095_176_jpg.rf.0bc99315a867672e3a4dbe252e64cff4.xml
- Brain Tumor Detection/train/00095_176_jpg.rf.5da9cf139854deca6ed9455a7d47e858.jpg
- Brain Tumor Detection/train/00095_176_jpg.rf.5da9cf139854deca6ed9455a7d47e858.xml
- Brain Tumor Detection/train/00095_176_jpg.rf.c7b957aea943016248d35723e7a40890.jpg
- Brain Tumor Detection/train/00095_176_jpg.rf.c7b957aea943016248d35723e7a40890.xml
- Brain Tumor Detection/train/00095_188_jpg.rf.1f47880925e5be85795be73424689aca.jpg
- Brain Tumor Detection/train/00095_188_jpg.rf.1f47880925e5be85795be73424689aca.xml
- Brain Tumor Detection/train/00095_188_jpg.rf.42a180430a036cc7c0eb391e656b9e5c.jpg
- Brain Tumor Detection/train/00095_188_jpg.rf.42a180430a036cc7c0eb391e656b9e5c.xml
- Brain Tumor Detection/train/00095_188_jpg.rf.84db491f26c1289ff25e23b0edcfc127.jpg
- Brain Tumor Detection/train/00095_188_jpg.rf.84db491f26c1289ff25e23b0edcfc127.xml
- Brain Tumor Detection/train/00095_200_jpg.rf.0d9b71982f7294afd3560aaeb5f976a7.jpg
- Brain Tumor Detection/train/00095_200_jpg.rf.0d9b71982f7294afd3560aaeb5f976a7.xml
- Brain Tumor Detection/train/00095_200_jpg.rf.a79e7e8e1480eb7ed3ab3f8a4b4b5e63.jpg
- Brain Tumor Detection/train/00095_200_jpg.rf.a79e7e8e1480eb7ed3ab3f8a4b4b5e63.xml
- Brain Tumor Detection/train/00095_200_jpg.rf.d185abe9d715932dd972eb2eda8b829d.jpg
- Brain Tumor Detection/train/00095_200_jpg.rf.d185abe9d715932dd972eb2eda8b829d.xml
- Brain Tumor Detection/train/00095_212_jpg.rf.0b975de52a1271236cac9c9de2971dba.jpg
- Brain Tumor Detection/train/00095_212_jpg.rf.0b975de52a1271236cac9c9de2971dba.xml
- Brain Tumor Detection/train/00095_212_jpg.rf.5c82176029004dce420fe658b7996302.jpg
- Brain Tumor Detection/train/00095_212_jpg.rf.5c82176029004dce420fe658b7996302.xml
- Brain Tumor Detection/train/00095_212_jpg.rf.91c8b9255c66d8bfb80c9ddc1b53b573.jpg
- Brain Tumor Detection/train/00095_212_jpg.rf.91c8b9255c66d8bfb80c9ddc1b53b573.xml
- Brain Tumor Detection/train/00095_224_jpg.rf.25bbc47fafc41471449c1a4f58015b26.jpg
- Brain Tumor Detection/train/00095_224_jpg.rf.25bbc47fafc41471449c1a4f58015b26.xml
- Brain Tumor Detection/train/00095_224_jpg.rf.430249c575944111190cf04d24bdd580.jpg
- Brain Tumor Detection/train/00095_224_jpg.rf.430249c575944111190cf04d24bdd580.xml
- Brain Tumor Detection/train/00095_224_jpg.rf.afb6821352d9351a4b69a32a4b42b761.jpg
- Brain Tumor Detection/train/00095_224_jpg.rf.afb6821352d9351a4b69a32a4b42b761.xml
- Brain Tumor Detection/train/00095_226_jpg.rf.59b41a7dae0575722547f66d70e4cc17.jpg
- Brain Tumor Detection/train/00095_226_jpg.rf.59b41a7dae0575722547f66d70e4cc17.xml
- Brain Tumor Detection/train/00095_226_jpg.rf.92a109d35ccb28d9a93bf049ecf5fbb4.jpg
- Brain Tumor Detection/train/00095_226_jpg.rf.92a109d35ccb28d9a93bf049ecf5fbb4.xml
- Brain Tumor Detection/train/00095_226_jpg.rf.9be3c78225e1073ecf848b58b69d76b1.jpg
- Brain Tumor Detection/train/00095_226_jpg.rf.9be3c78225e1073ecf848b58b69d76b1.xml
- Brain Tumor Detection/train/00095_236_jpg.rf.4c3f5bd7fb5a8476c0120ea3a6c0d50b.jpg
- Brain Tumor Detection/train/00095_236_jpg.rf.4c3f5bd7fb5a8476c0120ea3a6c0d50b.xml
- Brain Tumor Detection/train/00095_236_jpg.rf.920036bc88f7cc5f915a90077182905c.jpg
- Brain Tumor Detection/train/00095_236_jpg.rf.920036bc88f7cc5f915a90077182905c.xml
- Brain Tumor Detection/train/00095_236_jpg.rf.c6fc3dcfd4816793815acc0890fc07ea.jpg
- Brain Tumor Detection/train/00095_236_jpg.rf.c6fc3dcfd4816793815acc0890fc07ea.xml
- Brain Tumor Detection/train/00097_65_jpg.rf.601ef457fece3d08ead29529c2f66c06.jpg
- Brain Tumor Detection/train/00097_65_jpg.rf.601ef457fece3d08ead29529c2f66c06.xml
- Brain Tumor Detection/train/00097_65_jpg.rf.71b38ee898be928a450fb0f354f81f01.jpg
- Brain Tumor Detection/train/00097_65_jpg.rf.71b38ee898be928a450fb0f354f81f01.xml
- Brain Tumor Detection/train/00097_65_jpg.rf.a1e53ccf1e55ce6ac141029b485b7405.jpg
- Brain Tumor Detection/train/00097_65_jpg.rf.a1e53ccf1e55ce6ac141029b485b7405.xml
- Brain Tumor Detection/train/00097_68_jpg.rf.014f72e01bcbdbdfb91450be2e31bd37.jpg
- Brain Tumor Detection/train/00097_68_jpg.rf.014f72e01bcbdbdfb91450be2e31bd37.xml
- Brain Tumor Detection/train/00097_68_jpg.rf.cf704f6ad93c6324f146d2c76b4a09f2.jpg
- Brain Tumor Detection/train/00097_68_jpg.rf.cf704f6ad93c6324f146d2c76b4a09f2.xml
- Brain Tumor Detection/train/00097_68_jpg.rf.d507ea4416500ab3f5853990c30d11ec.jpg
- Brain Tumor Detection/train/00097_68_jpg.rf.d507ea4416500ab3f5853990c30d11ec.xml
- Brain Tumor Detection/train/00097_70_jpg.rf.07eda221a3e8bd37ece21eb9c79fdd88.jpg
- Brain Tumor Detection/train/00097_70_jpg.rf.07eda221a3e8bd37ece21eb9c79fdd88.xml
- Brain Tumor Detection/train/00097_70_jpg.rf.22ab9449b3579c494eeb0f80d8a52295.jpg
- Brain Tumor Detection/train/00097_70_jpg.rf.22ab9449b3579c494eeb0f80d8a52295.xml
- Brain Tumor Detection/train/00097_70_jpg.rf.6fd6216ca5b51c2de832752127b23012.jpg
- Brain Tumor Detection/train/00097_70_jpg.rf.6fd6216ca5b51c2de832752127b23012.xml
- Brain Tumor Detection/train/00097_72_jpg.rf.26b8a86ba39d16a9589ab81d62488a25.jpg
- Brain Tumor Detection/train/00097_72_jpg.rf.26b8a86ba39d16a9589ab81d62488a25.xml
- Brain Tumor Detection/train/00097_72_jpg.rf.69fb3af9314c349f879980003dcf0513.jpg
- Brain Tumor Detection/train/00097_72_jpg.rf.69fb3af9314c349f879980003dcf0513.xml
- Brain Tumor Detection/train/00097_72_jpg.rf.78180a818631b94dac07c7bc67c64947.jpg
- Brain Tumor Detection/train/00097_72_jpg.rf.78180a818631b94dac07c7bc67c64947.xml
- Brain Tumor Detection/train/00097_74_jpg.rf.8595994ca902479b912024bcca4732d4.jpg
- Brain Tumor Detection/train/00097_74_jpg.rf.8595994ca902479b912024bcca4732d4.xml
- Brain Tumor Detection/train/00097_74_jpg.rf.a4ea26363616b3041bbb3a81d9445e96.jpg
- Brain Tumor Detection/train/00097_74_jpg.rf.a4ea26363616b3041bbb3a81d9445e96.xml
- Brain Tumor Detection/train/00097_74_jpg.rf.cc67e01d0c06ae85a4b8efb1007675f0.jpg
- Brain Tumor Detection/train/00097_74_jpg.rf.cc67e01d0c06ae85a4b8efb1007675f0.xml
- Brain Tumor Detection/train/00097_76_jpg.rf.1d2c00a42687ef9777eb986bc7c6bcd2.jpg
- Brain Tumor Detection/train/00097_76_jpg.rf.1d2c00a42687ef9777eb986bc7c6bcd2.xml
- Brain Tumor Detection/train/00097_76_jpg.rf.55e0f9b7431078c294164aaa4dadd098.jpg
- Brain Tumor Detection/train/00097_76_jpg.rf.55e0f9b7431078c294164aaa4dadd098.xml
- Brain Tumor Detection/train/00097_76_jpg.rf.58b5310880465b98569d932ac1881195.jpg
- Brain Tumor Detection/train/00097_76_jpg.rf.58b5310880465b98569d932ac1881195.xml
- Brain Tumor Detection/train/00097_77_jpg.rf.62dae11b811e83853d9b141bc8106221.jpg
- Brain Tumor Detection/train/00097_77_jpg.rf.62dae11b811e83853d9b141bc8106221.xml
- Brain Tumor Detection/train/00097_77_jpg.rf.87aa6fcec11e97c93d515c2ad3c185a3.jpg
- Brain Tumor Detection/train/00097_77_jpg.rf.87aa6fcec11e97c93d515c2ad3c185a3.xml
- Brain Tumor Detection/train/00097_77_jpg.rf.ff68063aa0fb1cd89cd79f359791d0cf.jpg
- Brain Tumor Detection/train/00097_77_jpg.rf.ff68063aa0fb1cd89cd79f359791d0cf.xml
- Brain Tumor Detection/train/00097_79_jpg.rf.81bba9f48d14be0de86d7a1bc72a8a40.jpg
- Brain Tumor Detection/train/00097_79_jpg.rf.81bba9f48d14be0de86d7a1bc72a8a40.xml
- Brain Tumor Detection/train/00097_79_jpg.rf.b3cf011aa772a7d6c73e433a1f518061.jpg
- Brain Tumor Detection/train/00097_79_jpg.rf.b3cf011aa772a7d6c73e433a1f518061.xml
- Brain Tumor Detection/train/00097_79_jpg.rf.f1a7dee637a9aa4c7b48b29becc0c9b5.jpg
- Brain Tumor Detection/train/00097_79_jpg.rf.f1a7dee637a9aa4c7b48b29becc0c9b5.xml
- Brain Tumor Detection/train/00097_80_jpg.rf.7327f310488d90df17933900191ac439.jpg
- Brain Tumor Detection/train/00097_80_jpg.rf.7327f310488d90df17933900191ac439.xml
- Brain Tumor Detection/train/00097_80_jpg.rf.89fc6a7330da7c9a19383cb41cfb7a89.jpg
- Brain Tumor Detection/train/00097_80_jpg.rf.89fc6a7330da7c9a19383cb41cfb7a89.xml
- Brain Tumor Detection/train/00097_80_jpg.rf.b05654f9fad142efdebd7ce5a4caacf6.jpg
- Brain Tumor Detection/train/00097_80_jpg.rf.b05654f9fad142efdebd7ce5a4caacf6.xml
- Brain Tumor Detection/train/00097_81_jpg.rf.50183f1cba263c82dbd4bd9aaf9ead4e.jpg
- Brain Tumor Detection/train/00097_81_jpg.rf.50183f1cba263c82dbd4bd9aaf9ead4e.xml
- Brain Tumor Detection/train/00097_81_jpg.rf.df1543f5001e8eb9f78f210851c70616.jpg
- Brain Tumor Detection/train/00097_81_jpg.rf.df1543f5001e8eb9f78f210851c70616.xml
- Brain Tumor Detection/train/00097_81_jpg.rf.e380c91e84850ae740463369796aecb8.jpg
- Brain Tumor Detection/train/00097_81_jpg.rf.e380c91e84850ae740463369796aecb8.xml
- Brain Tumor Detection/train/00097_83_jpg.rf.02df61caf32ded76d778fb15f383b1bb.jpg
- Brain Tumor Detection/train/00097_83_jpg.rf.02df61caf32ded76d778fb15f383b1bb.xml
- Brain Tumor Detection/train/00097_83_jpg.rf.77b6a81dc90baf22c00aae8ddb019d7e.jpg
- Brain Tumor Detection/train/00097_83_jpg.rf.77b6a81dc90baf22c00aae8ddb019d7e.xml
- Brain Tumor Detection/train/00097_83_jpg.rf.8ac34746eb832e4859354d29cfc960a9.jpg
- Brain Tumor Detection/train/00097_83_jpg.rf.8ac34746eb832e4859354d29cfc960a9.xml
- Brain Tumor Detection/train/00099_129_jpg.rf.7a2c5526d1acaa45e8ac4eeca61b0318.jpg
- Brain Tumor Detection/train/00099_129_jpg.rf.7a2c5526d1acaa45e8ac4eeca61b0318.xml
- Brain Tumor Detection/train/00099_129_jpg.rf.d66495ca2f1c7b2567d4b0709afba218.jpg
- Brain Tumor Detection/train/00099_129_jpg.rf.d66495ca2f1c7b2567d4b0709afba218.xml
- Brain Tumor Detection/train/00099_129_jpg.rf.d79baf022326c68bb8943981a9d9f5a0.jpg
- Brain Tumor Detection/train/00099_129_jpg.rf.d79baf022326c68bb8943981a9d9f5a0.xml
- Brain Tumor Detection/train/00099_130_jpg.rf.4c17f12fb65a0ac5e3d6307143c33964.jpg
- Brain Tumor Detection/train/00099_130_jpg.rf.4c17f12fb65a0ac5e3d6307143c33964.xml
- Brain Tumor Detection/train/00099_130_jpg.rf.762012c84ef985adcdfdce3a4a70a37e.jpg
- Brain Tumor Detection/train/00099_130_jpg.rf.762012c84ef985adcdfdce3a4a70a37e.xml
- Brain Tumor Detection/train/00099_130_jpg.rf.bf2108ea640f589b9e7a1e5ae0d1e373.jpg
- Brain Tumor Detection/train/00099_130_jpg.rf.bf2108ea640f589b9e7a1e5ae0d1e373.xml
- Brain Tumor Detection/train/00099_137_jpg.rf.0edcf36b1ae073892d5e3a2d32ecd334.jpg
- Brain Tumor Detection/train/00099_137_jpg.rf.0edcf36b1ae073892d5e3a2d32ecd334.xml
- Brain Tumor Detection/train/00099_137_jpg.rf.3c548c1286c34d3e68066c523cd6f31d.jpg
- Brain Tumor Detection/train/00099_137_jpg.rf.3c548c1286c34d3e68066c523cd6f31d.xml
- Brain Tumor Detection/train/00099_137_jpg.rf.a3435f81393662bed1643fee05971340.jpg
- Brain Tumor Detection/train/00099_137_jpg.rf.a3435f81393662bed1643fee05971340.xml
- Brain Tumor Detection/train/00099_139_jpg.rf.02f0c7a4240a364762020e1e24cc7957.jpg
- Brain Tumor Detection/train/00099_139_jpg.rf.02f0c7a4240a364762020e1e24cc7957.xml
- Brain Tumor Detection/train/00099_139_jpg.rf.a01d8eeafaca802d1cac6339bd3f4032.jpg
- Brain Tumor Detection/train/00099_139_jpg.rf.a01d8eeafaca802d1cac6339bd3f4032.xml
- Brain Tumor Detection/train/00099_139_jpg.rf.f5bf7c12561416c86be20d8c36a30106.jpg
- Brain Tumor Detection/train/00099_139_jpg.rf.f5bf7c12561416c86be20d8c36a30106.xml
- Brain Tumor Detection/train/00099_145_jpg.rf.2e8bb845c93bf3e89431d078f2e02dff.jpg
- Brain Tumor Detection/train/00099_145_jpg.rf.2e8bb845c93bf3e89431d078f2e02dff.xml
- Brain Tumor Detection/train/00099_145_jpg.rf.34c5b84972b48f8fdb0d9af7c83c8f97.jpg
- Brain Tumor Detection/train/00099_145_jpg.rf.34c5b84972b48f8fdb0d9af7c83c8f97.xml
- Brain Tumor Detection/train/00099_145_jpg.rf.4388a2ab88860efb455d64d61731b79e.jpg
- Brain Tumor Detection/train/00099_145_jpg.rf.4388a2ab88860efb455d64d61731b79e.xml
- Brain Tumor Detection/train/00099_149_jpg.rf.17f194cfda7fd4e64862d30cf8ee7394.jpg
- Brain Tumor Detection/train/00099_149_jpg.rf.17f194cfda7fd4e64862d30cf8ee7394.xml
[truncated: 1,628 more entries]
