# Supplementary material for: Lightweight-CancerNet: a deep learning approach for brain tumor detection
Source: PeerJ Comput Sci. 2025 Feb 21;11:e2670. doi: 10.7717/peerj-cs.2670 (PMC11888863; doi:10.7717/peerj-cs.2670)
Supplement: Supplemental Information 2 — Brain Tumor Detection. Positive are annotated in Pascal VOC format. The following pre-processing was applied to each image: * Auto-orientation of pixel data (with EXIF-orientation stripping) * Resize to 640x640 (Stretch) The following augmentation was applied to create 3 versions of each source image: * 50% probability of horizontal flip * 50% probability of vertical flip * Random rotation of between -30 and +30 degrees. [file peerj-cs-11-2670-s002.zip › Brain Tumor Detection/README.txt]

Brain Tumor Detection 
==============================


Positive are annotated in Pascal VOC format.

The following pre-processing was applied to each image:
* Auto-orientation of pixel data (with EXIF-orientation stripping)
* Resize to 640x640 (Stretch)

The following augmentation was applied to create 3 versions of each source image:
* 50% probability of horizontal flip
* 50% probability of vertical flip
* Random rotation of between -30 and +30 degrees
