# Supplementary material for: Lightweight-CancerNet: a deep learning approach for brain tumor detection
Source: PeerJ Comput Sci. 2025 Feb 21;11:e2670. doi: 10.7717/peerj-cs.2670 (PMC11888863; doi:10.7717/peerj-cs.2670)
Supplement: Supplemental Information 2 — Brain Tumor Detection. Positive are annotated in Pascal VOC format. The following pre-processing was applied to each image: * Auto-orientation of pixel data (with EXIF-orientation stripping) * Resize to 640x640 (Stretch) The following augmentation was applied to create 3 versions of each source image: * 50% probability of horizontal flip * 50% probability of vertical flip * Random rotation of between -30 and +30 degrees. [file peerj-cs-11-2670-s002.zip › Brain Tumor Detection/train/00095_170_jpg.rf.6fc3bd10c7dba3ded7f8c5d274603c2a.xml]

<annotation>
	<folder></folder>
	<filename>00095_170_jpg.rf.6fc3bd10c7dba3ded7f8c5d274603c2a.jpg</filename>
	<path>00095_170_jpg.rf.6fc3bd10c7dba3ded7f8c5d274603c2a.jpg</path>
	<source>
		<database>roboflow.com</database>
	</source>
	<size>
		<width>640</width>
		<height>640</height>
		<depth>3</depth>
	</size>
	<segmented>0</segmented>
	<object>
		<name>0</name>
		<pose>Unspecified</pose>
		<truncated>0</truncated>
		<difficult>0</difficult>
		<occluded>0</occluded>
		<bndbox>
			<xmin>238</xmin>
			<xmax>346</xmax>
			<ymin>361</ymin>
			<ymax>472</ymax>
		</bndbox>
	</object>
</annotation>
